# Supplementary material for: Direct SARS-CoV-2 infection of the human inner ear may underlie COVID-19-associated audiovestibular dysfunction
Source: Commun Med (Lond). 2021 Oct 29;1:44. doi: 10.1038/s43856-021-00044-w (PMC8633908; doi:10.1038/s43856-021-00044-w)
Supplement: Supplementary file 2 — Supplementary Data 1. [file 43856_2021_44_MOESM2_ESM.xlsx]

## Sheet: Sheet1
Supplementary Data 1. Clinical Characteristics of Study Patients.
	Age	Sex	Race or Ethnic Group	Hearing	Tinnitus	Vertigo	Associated Symptoms	HL Treatment	HL recovery
Patient 1	55	M	White	R SNHL	-	-	Dyspnea – 8 days after onset of HL	Prednisone PO	Yes
							Fever – 8 days after onset of HL	Dexamethasone IT
							DVT – 4 weeks after onset of HL
							B pulmonary emboli – – 4 weeks after onset of HL
Patient 2	58	M	White	R SNHL	+	-	None	Prednisone PO	No
Patient 3	44	M	Hispanic	L SNHL	+	+	Myalgia – 2 weeks after onset of HL	Prednisone PO	No
							Anosmia – 2 weeks after onset of HL
							Cough – 2 weeks after onset of HL
							Sore throat – 2 weeks after onset of HL
							Fever – 2 weeks after onset of HL
Patient 4	68	F	Black	R SNHL	+	+	Sore throat – 3.5 weeks before onset of HL	None	No
							Cough – 3.5 weeks before onset of HL
							Dyspnea – 3.5 weeks before onset of HL
							Fever – 3.5 weeks before onset of HL
							Hypoxia – 1.5 weeks before onset of HL
Patient 5	31	M	White	R SNHL	+	+	Weakness – 10 days before onset of HL	Prednisone PO	No
							Fatigue – 10 days before onset of HL	Dexamethasone IT
							Fever – 10 days before onset of HL
							Ageusia – same day as onset of HL
							Anosmia – same day as onset of HL
							Chest tightness – same day as onset of HL
Patient 6	22	F	White	R SNHL	+	+	Fatigue – 6 days before onset of HL	Prednisone PO	No
							Extreme headache – 6 days before onset of HL
							Fever – 6 days before onset of HL
							Dyspnea – same day as onset of HL
							Cough – same day as onset of HL
Patient 7	27	M	White	L SNHL	+	+	Fatigue – 6 days before onset of HL	Prednisone PO	Yes
							Extreme headache – 6 days before onset of HL
							Fever – 6 days before onset of HL
							Dyspnea – same day as onset of HL
							Cough – same day as onset of HL
Patient 8	72	F	White	B SNHL	+	-	Extreme fatigue — 5 days before onset of HL	Prednisone PO	Partial
Patient 9	46	F	Asian Indian	L SNHL	+	-	Cough, sore throat and myalgias — 7 days before onset of HL	Prednisone PO	No
Patient 10	61	M	White	B SNHL	+	+	Extreme fatigue and heaviness — 3 weeks before onset of aural pressure, hearing loss, tinnitus and vertigo	Prednisone PO	Partial
							Fever — 3 weeks before onset of aural pressure, tinnitus and vertigo
							Labored breathing — 2 weeks before onset of aural pressure, hearing loss, tinnitus and vertigo
aR, right-sided; L, left-sided; B, bilateral; SNHL, sensorineural hearing loss; HL, hearing loss
b+, symptoms present
c-, symptoms absent
dHearing loss and recovery are referenced from Fig. 1a.
