# Supplementary material for: Direct SARS-CoV-2 infection of the human inner ear may underlie COVID-19-associated audiovestibular dysfunction
Source: Commun Med (Lond). 2021 Oct 29;1:44. doi: 10.1038/s43856-021-00044-w (PMC8633908; doi:10.1038/s43856-021-00044-w)
Supplement: Supplementary file 3 — Supplementary Data 2. [file 43856_2021_44_MOESM3_ESM.xlsx]

## Sheet: Fig. 2b
Experiment 1
	hiPSC			Human vestibular
ACE2	1	1	1	30.2175
TMPRSS2	1	1	1	17.5244	17.1477	16.0054
FURIN	1	1	1	2660.3	2211.57	2703.02
Experiment 2
	hiPSC			Human vestibular
ACE2	1	1	1	10.3659	13.7162	8.43778
TMPRSS2	1	1	1	6.38654	8.37074	4.8622
FURIN	1	1	1	1564.81	1603.17	1181.84
Data to plot
	hiPSC		Human vestibular
ACE2	1	1	30.2175	10.84
TMPRSS2	1	1	16.8925	6.53983
FURIN	1	1	2524.96	1449.94

## Sheet: Fig. 3c
Data to plot
	hiPSC			OPC			SCP
ACE2	1	1	1	25.607	30.9879	12.9737	1.98032	1.50424	2.08369
TMPRSS2	1	1	1	0.013	0.033	0.011	0.003396	0.008692	0.001444
FURIN	1	1	1	10.487	29.875	14.764	2.87891	0.849001	0.51095

## Sheet: Fig. 4d
Experiment 1
	NC			J2
24 hpi	20.5	28.5	18.5	15.2	23	17
48 hpi	33.5	24.1	30.7	19.3	16.3	20.6
72 hpi	20.7	18.6	30	3.6	1.7	3.3
Experiment 2
	NC			J2
24 hpi	28.8	28	27.8	22.3	21.5	20.5
48 hpi	22.5	21	24.3	15.4	15.7	17.3
72 hpi	20.9	23	22.6	7.5	4.4	7.8
Data to plot
	NC		J2
72 hpi	23.1	22.1667	2.86667	6.56667
48 hpi	29.4333	22.6	18.7333	16.1333
24 hpi	22.5	28.2	18.4	21.4333

## Sheet: Fig. 4e
Experiment 1
	Mock		SARS-CoV-2
0 hpi	1.24249e-05		0.0192918
24 hpi	2.36019e-09	1.08626e-07	1.05852	0.944713
48 hpi	0.00918403	0.0648106	4.44636	3.20495
72 hpi	2.68031e-06	1.75941e-05	2.18108	2.74274
Experiment 2
	Mock		SARS-CoV-2
0 hpi	5.43737e-07		0.0201235
24 hpi	5.95393e-11	1.20608e-08	0.939667	1.06421
48 hpi	8.73228e-10	1.58125e-08	1.98117	1.56375
72 hpi	9.22056e-09	8.8229e-10	2.00473	1.66772
Data to plot
	Mock		SARS-CoV-2
72hpi	1.01e-05	5.05e-09	2.46191	1.83622
48hpi	0.036997	8.34e-09	3.82566	1.77246
24hpi	5.55e-08	6.06e-09	1.00162	1.00194
0hpi	1.24249e-05	5.43737e-07	0.0192918	0.0201235

## Sheet: Fig. 4f
Experiment 1
								Average technical replicates:
	Mock			MOI 1					Mock	MOI 1
24 hpi	102.515	103.478	94.0067	105.561	100.11	106.735		24 hpi	100	101.015
48 hpi	93.4638	105.848	100.688	93.1357	105.787	111.436		48 hpi	100	99.8906
72 hpi	98.4204	102.738	98.8417	98.2425	107.402	103.659		72 hpi	100	99.9407
Experiment 2
								Average technical replicates:
	Mock			MOI 1					Mock	MOI 1
24 hpi	102.227	101.909	95.8641	91.4023	94.0571	84.684		24 hpi	100	96.3919
48 hpi	101.752	99.5154	98.7328	95.8075	95.4466	94.1692		48 hpi	100	98.0186
72 hpi	102.227	101.909	95.8641	91.4023	94.0571	84.684		72 hpi	100	96.3919
Data to plot
	Mock		MOI 1
24 hpi	100	100	101.015	96.3919
48 hpi	100	100	99.8906	98.0186
72 hpi	100	100	99.9407	96.3919
